# Supplementary material for: Effect of dialyzer membrane materials on survival in chronic hemodialysis patients: Results from the annual survey of the Japanese Nationwide Dialysis Registry
Source: PLoS One. 2017 Sep 14;12(9):e0184424. doi: 10.1371/journal.pone.0184424 (PMC5598977; doi:10.1371/journal.pone.0184424)
Supplement: S1 File — Alb, serum albumin; β2M, β2-microglobulin; BMI, body mass index; Ca, serum calcium; CRP, C-reactive protein; CTA, cellulose triacetate; EVAL, ethylene vinyl alcohol; Hb, hemoglobin; HD, hemodialysis; nPCR, normalized protein catabolic rate; P, serum phosphate; PAN, polyacrylonitrile; PEPA, polyester polymer alloy; PES, polyethersulfone; PMMA, polymethylmethacrylate; PS, polysulfone; %CGR, % creatinine generation rate; TC, total cholesterol. (ZIP) [file pone.0184424.s004.zip]

Archive with 1 entries (1 files):
- Dataset.pdf
